# Supplementary material for: Determination of anti-HCV and quantification of HCV-RNA and IP-10 from dried blood spots sent by regular mail
Source: PLoS One. 2018 Jul 31;13(7):e0201629. doi: 10.1371/journal.pone.0201629 (PMC6067740; doi:10.1371/journal.pone.0201629)
Supplement: S1 Table — (XLS) [file pone.0201629.s001.xls]

## Sheet: Patient oversigt (2)
		Patient				Known data			1st tests							2ed test
		Nb.	Ethnicity	XY	Age (years)	fibroscan (Kpa)	Plasma genotype	Plasma IL-28B-type	Fibroscan(Kpa)	IP-10 plasma (pg/uL)	IP-10 DBS (pg/uL)	Serum ALAT (U/L.)	Serum HCV RNA (IU/ml)	Serum HCV RNA (copies/ml)	DBS HCV RNA (copies/ml)	Fibroscan(Kpa)	IP-10 plasma (pg/uL)	IP-10 DBS (pg/uL)	Serum ALAT (U/L).	Serum HCV RNA (IU/ml)	Serum HCV RNA (copies/ml)	DBS HCV RNA (copies/ml)
		1	Hespanic	W	59	27 (22.1)	1a	T:C	70.6	278.307	Failed	65	#DIV/0!	692000	9800
		2	White	M	65	9.9	1	T:C	8	297.654		125	#DIV/0!	10200000	Failed	8.8	165.281	20.54	241	#DIV/0!	9410000	30000
		3	White	M	60	25.7	1a	T:C	14	263.424		70	#DIV/0!	7300000	2300000	13.4	185.351		90	#DIV/0!	4330000	350000
		4	White	M	61	6.8	1	T:C	6.8	169.663		23	#DIV/0!	1770000	820000	5.6	141.67	8.59	37	#DIV/0!	707000	24000
		5	White	M	56	6.3	3a	T:T	6.2	169.663		6	#DIV/0!	711000	47000	4.9	102.711	6.35	6	#DIV/0!	211000	520
		6	White	W	43	4.8	3a	T:C	4.9	116.085		42	#DIV/0!	445000	4700					#DIV/0!
		7	White	W	34	6.2	3a	T:C	5.5	368.347		49	#DIV/0!	7640000	680000	4.4	507.65	22.78	27	#DIV/0!	1450000	19000
		8	White	M	55	7.8	3a	C:C	5.5	130.224		ukendt	#DIV/0!	240000	4700	8.3	144.031	10.83	ukendt	#DIV/0!	90500	950
		9	White	M	63	5.3	1a	ukendt	5.8	394.392	106.277	ukendt	#DIV/0!	4510000	200000	5.3	309.312	40.71	32	#DIV/0!	2720000	49000
		10	White	M	53	-	1a	ukendt	5.6	150.316	63.102	37	#DIV/0!	3510000	340000					#DIV/0!
		11	White	W	67	10.4	2b	T:C	10.2	59.5309	24.9087	22	#DIV/0!	4720000	350000	7.0	66.1126	12.32	142	#DIV/0!	107000	730
		12	White	K	66	33	1a	ukendt	42.2	122.782	40.6842	125	#DIV/0!	115000	11000					#DIV/0!
		13	White	K	50	7	3a	T:C	5	125.015	43.175	47	#DIV/0!	192000	13000	5.4	62.5708	10.08	42	#DIV/0!	300000	500
		14	White	M	57	6.1	1a	T:C	6.7	62.5074	25.739	44	#DIV/0!	1580000	92000	4.4	50.765	14.57	52	#DIV/0!	1280000	80000
		15	White	M	56	6.3	1b	ukendt	5.3	188.266	45.6659	53	#DIV/0!	485000	160000	5.2	121.6	20.54	ukendt	#DIV/0!	827000	57000
		16	White	M	54	6.8	2b	T:C	4.7	159.989	94.6529	96	#DIV/0!	567000	5400	5.6	83.8213	22.03	51	#DIV/0!	846000	31000
		17	White	W	56	4.6	1a	ukendt	4.1	394.392	68.914	32	Failed		690000	5.4	467.51	18.3	ukendt	#DIV/0!	4070000	16000
		18	White	W	49	5.1	1a	T:C	5.6	157.757	71.4048	28	#DIV/0!	144000	37000	4.1	103.891	12.32	22	#DIV/0!	177000	5800
		19	White	M	59	11.1	1a	ukendt	8.8	1189.13	123.713	19	#DIV/0!	6690000	2300000	12.0	540.706	31.74	23	#DIV/0!	5130000	5700
		20	White	W	60	-	1a	T:C	4.3	337.838	64.7625	55	#DIV/0!	679000	48000	4.1	264.45	22.78	51	#DIV/0!	700000	110000
		21	Hespanic	W	60	-	1b	T:C	35.3	1495.71	126.204	57	#DIV/0!	534000	200000	29.5	868.908	22.78	ukendt	#DIV/0!	474000	360
		22	White	M	50	5.9	1a	T:T	6	436.064	63.9322	117	#DIV/0!	1290000	43000	5.6	391.953	19.05	127	#DIV/0!	1430000	3500
		23	White	W	52	5.1	1a	T:C	5.8	358.674	58.1202	45	#DIV/0!	839000	39000	6.3	188.893	20.54	40	#DIV/0!	575000	2900
		24	White	M	55	4.8	2b	ukendt	6.2	251.518	78.8774	35	#DIV/0!	1980000	35000	7.0	115.697	16.06	17	#DIV/0!	11300000	390000
		25	White	W	60	7.6	1b	T:T	8.6	179.337	77.2169	190	#DIV/0!	521000	100000					#DIV/0!
		26	White	W	55	18	1b	T:C	16.3	237.379	68.0837	162	#DIV/0!	2810000	350000	14.1	299.868	29.5	169	#DIV/0!	3350000	360000
		27	White	W	52	18.5	3a	T:C	13.3	289.469	65.5928	95	#DIV/0!	7430000	640000	15.4	154.656	22.78	80	#DIV/0!	2850000	210000
		28	White	W	55	-	3a	ukendt	5.3	64.7398	34.0418	53	#DIV/0!	4200000	320000					#DIV/0!
		29	(south) Asian	M	35	6.1	3a	C:C	10.6	287.237	84.6895	275	#DIV/0!	2720000	130000	14	187.713	22.78	221	#DIV/0!	5300000	200000
		30	White	M	42	6.8	1a	T:T	10.1	383.23	74.726	50	#DIV/0!	4240000	100000					#DIV/0!
		31	(south) Asian	W	52	4.9	2	T:C	4.9	125.015	42	26	#DIV/0!	191000	2300					#DIV/0!
		32	White	M	32	-	1a	T:C	6.6	232.915	46	252	#DIV/0!	1230000	110000					#DIV/0!
		33	White	M	38	21.3	3a	T:C	25.7	141.386	66	63	#DIV/0!	1460000	49000					#DIV/0!
		34	White	W	44	6.2	1a	ukendt	6.2	105.667	71	ukendt	#DIV/0!	811000	190000	5.7	88.5436	19.79	26	#DIV/0!	516000	35000
		35	White	W	34	-	1a	ukendt	4.1	139.898	69	56	#DIV/0!	491000	65000	3.7	283.34	36.23	49	#DIV/0!	530000	34000
		36	White	M	59	4.9	2b	T:C	4.8	95.2494	51	33	#DIV/0!	5050000	110000	5.3	110.975	20.54	24	#DIV/0!	3220000	17000
		37	White	M	55	8.2	1a	T:C	12.2	122.782	39	85	#DIV/0!	1010000	17000					#DIV/0!
		38	White	W	37	3.7	1a	C:C	3.7	425.646	85	96	#DIV/0!	3060000	120000	4.0	282.159	28.76	167	#DIV/0!	1810000	95000
		39	(south) Asian	W	47	5.1	3a	ukendt	3.5	351.232	69	29	#DIV/0!	160000	4200	4.1	175.907	38.47	35	#DIV/0!	580000	7900
		40	White	W	54	6.1	1a	ukendt	4.9	310.305	76	81	#DIV/0!	1270000	3300	6.8	275.076	44.44	76	#DIV/0!	1870000	15000
			No 2nd samples
			Patienter with second
		Anti-HCV	Positiv	66
			Negative	1
